# Supplementary material for: Global research landscape and multisystem health mechanisms of luteolin: a comprehensive bibliometric and network pharmacology study
Source: Front Nutr. 2026 Jan 28;13:1758832. doi: 10.3389/fnut.2026.1758832 (PMC12890652; doi:10.3389/fnut.2026.1758832)
Supplement: Supplementary file 1 [file Data_Sheet_1.ZIP]

Archive with 6 entries (6 files):
- Supplementary table3.xlsx
- Supplementary figure 1.png
- Supplementary Material S1.docx
- Supplementary Material S2.R
- Supplementary table1.xlsx
- Supplementary table2.xlsx
