# Supplementary material for: Global research landscape and multisystem health mechanisms of luteolin: a comprehensive bibliometric and network pharmacology study
Source: Front Nutr. 2026 Jan 28;13:1758832. doi: 10.3389/fnut.2026.1758832 (PMC12890652; doi:10.3389/fnut.2026.1758832)
Supplement: Supplementary file 1 [file Data_Sheet_1.ZIP › Supplementary table3.xlsx]

## Sheet: Sheet1
Supplementary table 3. Diseases and classification of 10 key target
No.	Disease classification	Disease ID	Disease name
1	Digestive System Tumors	C0001418	Adenocarcinoma
		C0007102	Malignant tumor of colon
		C0009375	Colonic Neoplasms
		C0009402	Colorectal Carcinoma
		C0024623	Malignant neoplasm of stomach
		C0030297	Pancreatic Neoplasm
		C0235974	Pancreatic carcinoma
		C0346647	Malignant neoplasm of pancreas
		C0546837	Malignant neoplasm of esophagus
		C0699790	Colon Carcinoma
		C0699791	Stomach Carcinoma
		C1512409	Hepatocarcinogenesis
		C2239176	Liver carcinoma
		C4722085	Malignant neoplasm of colon and/or rectum
2	Head and neck tumors	C0549473	Thyroid carcinoma
		C0153381	Malignant neoplasm of mouth
		C0220641	Lip and Oral Cavity Carcinoma
		C0238463	Papillary thyroid carcinoma
		C0279626	Squamous cell carcinoma of esophagus
		C1168401	Squamous cell carcinoma of the head and neck
		C2931822	Nasopharyngeal carcinoma
3	Neurological tumors	C0017636	Glioblastoma
		C0017638	Glioma
		C0027819	Neuroblastoma
		C0278878	Adult Glioblastoma
		C0280474	Childhood Glioblastoma
		C0700095	Central neuroblastoma
		C1621958	Glioblastoma Multiforme
		C4086165	Childhood Neuroblastoma
4	Soft tissue and bone tumors	C0029463	Osteosarcoma
		C0585442	Osteosarcoma of bone
		C1332986	Childhood Osteosarcoma
5	Breast tumor	C0006142	Malignant neoplasm of breast
		C0678222	Breast Carcinoma
		C1458155	Mammary Neoplasms
		C3539878	Triple Negative Breast Neoplasms
		C4722518	Triple-Negative Breast Carcinoma
6	Genitourinary tumors	C0005684	Malignant neoplasm of urinary bladder
		C0005695	Bladder Neoplasm
		C0007847	Malignant tumor of cervix
		C0279702	Conventional (Clear Cell) Renal Cell Carcinoma
		C0302592	Cervix carcinoma
		C0376358	Malignant neoplasm of prostate
		C0600139	Prostate carcinoma
		C0699885	Carcinoma of bladder
		C0919267	ovarian neoplasm
		C1140680	Malignant neoplasm of ovary
		C4048328	cervical cancer
		C4721610	Carcinoma, Ovarian Epithelial
7	Respiratory tumors	C0007131	Non-Small Cell Lung Carcinoma
		C0024121	Lung Neoplasms
		C0152013	Adenocarcinoma of lung (disorder)
		C0153676	Secondary malignant neoplasm of lung
		C0242379	Malignant neoplasm of lung
		C0684249	Carcinoma of lung
		C1306460	Primary malignant neoplasm of lung
8	Other Tumors	C0006826	Malignant Neoplasms
		C0007097	Carcinoma
		C0007137	Squamous cell carcinoma
		C0025202	melanoma
		C0027651	Neoplasms
		C1306459	Primary malignant neoplasm
		C1608408	Malignant transformation
		C2939419	Secondary Neoplasm
9	Tumor-related mechanisms	C0027627	Neoplasm Metastasis
		C0178874	Tumor Progression
		C0596263	Carcinogenesis
		C1269955	Tumor Cell Invasion
		C1519670	Tumor Angiogenesis
10	Hematologic malignancies	C0023418	leukemia
		C0023434	Chronic Lymphocytic Leukemia
		C0023449	Acute lymphocytic leukemia
		C0023467	Leukemia, Myelocytic, Acute
		C0024299	Lymphoma
		C0026764	Multiple Myeloma
		C0079731	B-Cell Lymphomas
		C0686619	Secondary malignant neoplasm of lymph node
		C1332206	Adult Lymphoma
		C1332979	Childhood Lymphoma
11	Immune system diseases	C0003873	Rheumatoid Arthritis
		C0010346	Crohn Disease
		C0024141	Lupus Erythematosus, Systemic
12	Metabolic and endocrine diseases	C0011847	Diabetes
		C0011849	Diabetes Mellitus
13	Pestilence	C0019163	Hepatitis B
		C0019196	Hepatitis C
		C0042769	Virus Diseases
14	Nervous system diseases	C0002395	Alzheimer's Disease
15	Circulatory system diseases	C0020538	Hypertensive disease
16	Other diseases	C0037284	Skin lesion
		C1800706	Idiopathic Pulmonary Fibrosis
