# Supplementary material for: Global research landscape and multisystem health mechanisms of luteolin: a comprehensive bibliometric and network pharmacology study
Source: Front Nutr. 2026 Jan 28;13:1758832. doi: 10.3389/fnut.2026.1758832 (PMC12890652; doi:10.3389/fnut.2026.1758832)
Supplement: Supplementary file 1 [file Data_Sheet_1.ZIP › Supplementary Material S2.R]

GM11 <- function(x, n_predict = 1) {
  x <- as.numeric(x)
  n <- length(x)
  
  # 1. AGO 累加生成序列
  x1 <- cumsum(x)
  
  # 2. 构造数据矩阵 B 和向量 Y
  B <- cbind(
    -0.5 * (x1[1:(n-1)] + x1[2:n]),   # 邻近均值
    rep(1, n-1)
  )
  Y <- matrix(x[2:n], ncol = 1)
  
  # 3. 最小二乘估计参数 a, b
  coef <- solve(t(B) %*% B) %*% t(B) %*% Y
  a <- coef[1]
  b <- coef[2]
  
  # 4. 使用模型公式生成预测值
  x1_pred <- numeric(n + n_predict)
  x1_pred[1] <- x1[1]
  
  for (k in 2:(n + n_predict)) {
    x1_pred[k] <- (x1[1] - b / a) * exp(-a * (k - 1)) + b / a
  }
  
  # 5. 还原为一次序列预测值（发文量）
  x_pred <- c(x[1], diff(x1_pred))
  
  # 返回结果
  return(list(
    a = a, b = b,
    fitted = x_pred[1:n],
    predicted = x_pred[(n+1):(n+n_predict)]
  ))
}
pub <- c(
  13,12,13,11,12,26,25,26,37,32,
  45,55,69,82,100,108,101,102,124,123,
  145,214,180,209,234
)

result_pub <- GM11(pub, n_predict = 3)  # 预测 2025、2026、2027
result_pub$predicted
