# Supplementary material for: Global research landscape and multisystem health mechanisms of luteolin: a comprehensive bibliometric and network pharmacology study
Source: Front Nutr. 2026 Jan 28;13:1758832. doi: 10.3389/fnut.2026.1758832 (PMC12890652; doi:10.3389/fnut.2026.1758832)
Supplement: Supplementary file 1 [file Data_Sheet_1.ZIP › Supplementary table1.xlsx]

## Sheet: Sheet1
LATIN	ID	COMPOUND	PMID
Abri Herba	125	luteolin	30667179
Agrimoniae Herba	125	luteolin	19294852
Agrimoniae Herba	125	luteolin	24410924
Albiziae Flos	125	luteolin	22223384
Allii Bulbus	125	luteolin	30053709
Althaeae Flos	125	luteolin	30687369
Arctii Radix	125	luteolin	19375261
Artemisiae Annuae Herba	125	luteolin	17084113
Artemisiae Annuae Herba	125	luteolin	26285146
Artemisiae Argyi Folium	125	luteolin	21092751
Artemisiae Argyi Folium	125	luteolin	28850890
Artemisiae Argyi Folium	125	luteolin	31330286
Asteris Radix et Rhizoma	125	luteolin	26620425
Asteris Radix et Rhizoma	125	luteolin	29573734
Asteris Radix et Rhizoma	125	luteolin	31909569
Atractylodis Rhizoma Alba	125	luteolin	24893211
Bistortae Rhizoma	125	luteolin	12365607
Breeae Herba	125	luteolin	23042744
Bruceae Fructus	125	luteolin	28166749
Buddlejae Flos	125	luteolin	27603972
Buddlejae Flos	125	luteolin	30412801
Campsitis Flos	125	luteolin	26408267
Capsici Fructus	125	luteolin	19090160
Capsici Fructus	125	luteolin	25378270
Carotae Fructus	125	luteolin	16093236
Celosiae Semen	125	luteolin	30989915
Centellae Herba	125	luteolin	32615389
Chrysanthemi Indici Flos	125	luteolin	16930915
Chrysanthemi Indici Flos	125	luteolin	19938548
Chrysanthemi Indici Flos	125	luteolin	20112712
Chrysanthemi Indici Flos	125	luteolin	20394292
Chrysanthemi Indici Flos	125	luteolin	21438395
Chrysanthemi Indici Flos	125	luteolin	24066592
Chrysanthemi Indici Flos	125	luteolin	26600718
Chrysanthemi Indici Flos	125	luteolin	27151775
Chrysanthemi Indici Flos	125	luteolin	27885328
Chrysanthmi Flos	125	luteolin	14586095
Chrysanthmi Flos	125	luteolin	14966936
Chrysanthmi Flos	125	luteolin	16318906
Chrysanthmi Flos	125	luteolin	17084113
Chrysanthmi Flos	125	luteolin	17227053
Chrysanthmi Flos	125	luteolin	17392101
Chrysanthmi Flos	125	luteolin	18536375
Chrysanthmi Flos	125	luteolin	18589771
Chrysanthmi Flos	125	luteolin	22736398
Chrysanthmi Flos	125	luteolin	22999990
Chrysanthmi Flos	125	luteolin	23214422
Chrysanthmi Flos	125	luteolin	23556338
Chrysanthmi Flos	125	luteolin	24262064
Chrysanthmi Flos	125	luteolin	25743191
Chrysanthmi Flos	125	luteolin	25843231
Chrysanthmi Flos	125	luteolin	26320691
Chrysanthmi Flos	125	luteolin	26843262
Chrysanthmi Flos	125	luteolin	28347593
Chrysanthmi Flos	125	luteolin	28630625
Chrysanthmi Flos	125	luteolin	31434279
Cichorii Radix	125	luteolin	26389883
Cichorii Radix	125	luteolin	30969285
Cirsii Herba	125	luteolin	15997854
Cirsii Herba	125	luteolin	21547678
Citri Sarcodactylis Fructus	125	luteolin	31126496
Clinopodii Herba	125	luteolin	28840692
Commelinae Herba	125	luteolin	29659750
Cuscutae Semen	125	luteolin	31885656
Dalbergiae Odoriferae Lignum	125	luteolin	20235132
Dalbergiae Odoriferae Lignum	125	luteolin	21049615
Desmodii Herba	125	luteolin	17944190
Desmodii Herba	125	luteolin	21853495
Desmodii Herba	125	luteolin	23265468
Desmodii Herba	125	luteolin	23831698
Desmodii Herba	125	luteolin	25620156
Desmodii Herba	125	luteolin	30965221
Drynariae Rhizoma	125	luteolin	30662789
Ecliptae Herba	125	luteolin	22902823
Ecliptae Herba	125	luteolin	25667939
Ecliptae Herba	125	luteolin	25857167
Ecliptae Herba	125	luteolin	29349861
Ecliptae Herba	125	luteolin	30743142
Elsholtziae Herba	125	luteolin	20575414
Elsholtziae Herba	125	luteolin	23216850
Elsholtziae Herba	125	luteolin	27002403
Epimedii Herba	125	luteolin	17608228
Erigerontis Herba	125	luteolin	17703480
Erigerontis Herba	125	luteolin	28126442
Eupatorii Lindleyani Herba	125	luteolin	22792793
Euphorbiae Hirtae Herba	125	luteolin	23302529
Euphorbiae Hirtae Herba	125	luteolin	25727964
Fagopyri Dibotryis Rhizoma	125	luteolin	29156573
Forsythiae Fructus	125	luteolin	28502906
Forsythiae Fructus	125	luteolin	31947701
Galla Rhois	125	luteolin	31408887
Genkwae Flos	125	luteolin	19645232
Genkwae Flos	125	luteolin	22379361
Genkwae Flos	125	luteolin	23237734
Genkwae Flos	125	luteolin	24685587
Genkwae Flos	125	luteolin	26762055
Genkwae Flos	125	luteolin	28543360
Genkwae Flos	125	luteolin	29121796
Genkwae Flos	125	luteolin	29957847
Genkwae Flos	125	luteolin	31521020
Ginkgo Folium	125	luteolin	17225453
Ginkgo Folium	125	luteolin	18598036
Ginkgo Folium	125	luteolin	19053353
Ginkgo Folium	125	luteolin	20191266
Ginkgo Folium	125	luteolin	20206795
Ginkgo Folium	125	luteolin	22807401
Ginkgo Folium	125	luteolin	23533996
Ginkgo Folium	125	luteolin	24925151
Ginkgo Folium	125	luteolin	25280343
Ginkgo Folium	125	luteolin	26113453
Ginkgo Folium	125	luteolin	28069691
Ginkgo Folium	125	luteolin	28854404
Ginkgo Folium	125	luteolin	33157480
Ginkgonis Semen	125	luteolin	24731329
Glechomae Herba	125	luteolin	20829126
Glechomae Herba	125	luteolin	24477256
Glechomae Herba	125	luteolin	29524341
Glechomae Herba	125	luteolin	30681269
Granati Cortex	125	luteolin	14732284
Humuli Herba	125	luteolin	29240230
Humuli Herba	125	luteolin	29254897
Humuli Herba	125	luteolin	30979037
Hylotelephii Herba	125	luteolin	31116450
Hyperici Perforati Herba	125	luteolin	15281249
Hyperici Perforati Herba	125	luteolin	28266019
Inulae Flos	125	luteolin	22919411
Inulae Flos	125	luteolin	23561204
Inulae Flos	125	luteolin	23993579
Inulae Flos	125	luteolin	24754174
Laggerae Herba	125	luteolin	25335290
Lagotidis Herba	125	luteolin	28822158
Lamiophlomis Herba	125	luteolin	25459936
Lamiophlomis Herba	125	luteolin	27470976
Lamiophlomis Herba	125	luteolin	30088888
Ligustri Fructus	125	luteolin	28445407
Ligustri Fructus	125	luteolin	28891617
Lobeliae Chinensis Herba	125	luteolin	18604839
Lobeliae Chinensis Herba	125	luteolin	19445152
Lobeliae Chinensis Herba	125	luteolin	21434431
Lonicerae Flos	125	luteolin	17561027
Lonicerae Flos	125	luteolin	18977626
Lonicerae Flos	125	luteolin	26970594
Lonicerae Folium et Caulis	125	luteolin	20222422
Lonicerae Folium et Caulis	125	luteolin	27161401
Lonicerae Folium et Caulis	125	luteolin	27477009
Lonicerae Folium et Caulis	125	luteolin	31137485
Lonicerae Folium et Caulis	125	luteolin	31597198
Lonicerae Folium et Caulis	125	luteolin	32342594
Lonicerae Japonicae Flos	125	luteolin	16779777
Lonicerae Japonicae Flos	125	luteolin	17561027
Lonicerae Japonicae Flos	125	luteolin	18830958
Lonicerae Japonicae Flos	125	luteolin	18977626
Lonicerae Japonicae Flos	125	luteolin	19725056
Lonicerae Japonicae Flos	125	luteolin	20880649
Lonicerae Japonicae Flos	125	luteolin	21049617
Lonicerae Japonicae Flos	125	luteolin	22607188
Lonicerae Japonicae Flos	125	luteolin	25461560
Lonicerae Japonicae Flos	125	luteolin	27196298
Lonicerae Japonicae Flos	125	luteolin	27477009
Lonicerae Japonicae Flos	125	luteolin	30717525
Lonicerae Japonicae Flos	125	luteolin	31137485
Lonicerae Japonicae Flos	125	luteolin	31330279
Lonicerae Japonicae Flos	125	luteolin	31411767
Lonicerae Japonicae Flos	125	luteolin	31597198
Lonicerae Japonicae Flos	125	luteolin	31733897
Lonicerae Japonicae Flos	125	luteolin	32342594
Lonicerae Japonicae Flos	125	luteolin	35091291
Lophatheri Herba	125	luteolin	31963759
Lycopi Herba	125	luteolin	25981288
Lycopi Herba	125	luteolin	27262082
Lycopi Herba	125	luteolin	27739081
Lysimachiae Herba	125	luteolin	23265468
Lysimachiae Herba	125	luteolin	30965221
Lysionoti Herba	125	luteolin	31499428
Maydis Stigma	125	luteolin	28758910
Mel	125	luteolin	29738446
Mel	125	luteolin	31227360
Melo Semen	125	luteolin	30094840
Mori Folium	125	luteolin	23441618
Mori Fructus	125	luteolin	28464859
Mori Fructus	125	luteolin	33572374
Mori Ramulus	125	luteolin	28464859
Nelumbinis Plumula	125	luteolin	29139271
Nelumbinis Receptaculum	125	luteolin	28644391
Oroxyli Semen	125	luteolin	24510210
Patriniae Radix	125	luteolin	16570799
Patriniae Radix	125	luteolin	16758995
Patriniae Radix	125	luteolin	30132648
Patriniae Radix	125	luteolin	31596954
Perillae Folium	125	luteolin	24308003
Perillae Folium	125	luteolin	24871572
Perillae Folium	125	luteolin	26584980
Perillae Folium	125	luteolin	28192760
Perillae Fructus	125	luteolin	21046735
Perillae Japonicae Semen	125	luteolin	22953872
Perillae Japonicae Semen	125	luteolin	23122135
Perillae Japonicae Semen	125	luteolin	24737524
Perillae Japonicae Semen	125	luteolin	24996318
Physalis Calyx seu Fructus	125	luteolin	22413998
Physalis Calyx seu Fructus	125	luteolin	28273367
Plantaginis Semen	125	luteolin	27030316
Pogostemonis Herba	125	luteolin	24079240
Polygoni Avicularis Herba	125	luteolin	12365607
Polygoni Orientalis Fructus	125	luteolin	15810451
Polygoni Orientalis Fructus	125	luteolin	20862966
Ponciri Fructus Immaturus	125	luteolin	30083463
Portulacae Herba	125	luteolin	24888476
Portulacae Herba	125	luteolin	25523372
Propolis	125	luteolin	18485465
Propolis	125	luteolin	22026502
Propolis	125	luteolin	25190186
Propolis	125	luteolin	27049854
Propolis	125	luteolin	28899513
Propolis	125	luteolin	29724195
Propolis	125	luteolin	29889351
Propolis	125	luteolin	30356413
Propolis	125	luteolin	31590214
Pseudostellariae Radix	125	luteolin	17672341
Pseudostellariae Radix	125	luteolin	27854294
Puerariae Flos	125	luteolin	23759517
Quercus Cortex	125	luteolin	25709710
Rabdosiae Rubescentis Herba	125	luteolin	28911685
Rhodiolae Crenulatae Radix et Rhizoma	125	luteolin	27194521
Rhodiolae Crenulatae Radix et Rhizoma	125	luteolin	27591603
Rhododendri Daurici Folium	125	luteolin	15556501
Saussureae Involucratae Herba	125	luteolin	19921587
Saussureae Involucratae Herba	125	luteolin	25279737
Schizonepetae Spica	125	luteolin	17048568
Schizonepetae Spica	125	luteolin	22198607
Scutellariae Barbatae Herba	125	luteolin	15081288
Scutellariae Barbatae Herba	125	luteolin	15631081
Scutellariae Barbatae Herba	125	luteolin	17674423
Scutellariae Barbatae Herba	125	luteolin	18461642
Scutellariae Barbatae Herba	125	luteolin	20556963
Scutellariae Barbatae Herba	125	luteolin	20862635
Scutellariae Barbatae Herba	125	luteolin	21319369
Scutellariae Barbatae Herba	125	luteolin	22218331
Scutellariae Barbatae Herba	125	luteolin	24145017
Scutellariae Barbatae Herba	125	luteolin	24648303
Scutellariae Barbatae Herba	125	luteolin	25212370
Scutellariae Barbatae Herba	125	luteolin	25766849
Scutellariae Barbatae Herba	125	luteolin	26064167
Scutellariae Barbatae Herba	125	luteolin	28571726
Scutellariae Barbatae Herba	125	luteolin	31786643
Scutellariae Barbatae Herba	125	luteoline	21514902
Scutellariae Radix	125	luteolin	28261954
Sedi Herba	125	luteolin	28152607
Siegesbeckiae Herba	125	luteolin	25631670
Solani Nigri Herba	125	luteolin	20681660
Sophorae Radix	125	luteolin	29727783
Spirodelae Herba	125	luteolin	21465598
Syzygii Flos	125	luteolin	27004114
Taraxaci Herba	125	luteolin	12502425
Taraxaci Herba	125	luteolin	17655148
Taraxaci Herba	125	luteolin	18720865
Taraxaci Herba	125	luteolin	18801488
Taraxaci Herba	125	luteolin	22078030
Taraxaci Herba	125	luteolin	30384538
Taraxaci Herba	125	luteolin	31746416
Taraxaci Herba	125	luteolin	31780080
Terminaliae Fructus	125	luteolin	12127233
Thymi Herba	125	luteolin	15713039
Thymi Herba	125	luteolin	17583444
Thymi Herba	125	luteolin	26065769
Thymi Herba	125	luteolin	29671816
Trichosanthis Fructus	125	luteolin	30763882
Trichosanthis Pericarpium	125	luteolin	25023212
Trichosanthis Pericarpium	125	luteolin	25174107
Trichosanthis Pericarpium	125	luteolin	30763882
Trichosanthis Radix	125	luteolin	30763882
Trichosanthis Semen	125	luteolin	30763882
Trigonellae Semen	125	luteolin	23993618
Trigonellae Semen	125	luteolin	31178235
Verbenae Herba	125	luteolin	21220003
Verbenae Herba	125	luteolin	29048857
Viticis Fructus	125	luteolin	17474140
Viticis Fructus	125	luteolin	17883902
Viticis Fructus	125	luteolin	27633248
Viticis Fructus	125	luteolin	29929206
Viticis Fructus	125	luteolin	30384535
Viticis Fructus	125	luteolin	31547120
Viticis Fructus	125	luteolin	31726713
Viticis Negundo Folium	125	luteolin	25312138
Viticis Negundo Folium	125	luteolin	25703235
Zingiberis Rhizoma Recens	125	luteolin	30979347
Zizyphi Fructus	125	luteolin	31629227
Zizyphi Fructus	125	luteolin	34648512
Zosterae Herba	125	luteolin	30804483
Andrographis Herba	125	5,7,3',4'-tetrahydroxyflavone	16711423
Capsici Fructus	125	3',4',5,7-tetrahydroxyflavone	19090160
Cyperi Rhizoma	125	3',4',5,7-tetrahydroxyflavone	31123166

## Sheet: 去掉重复值
Supplementary table 1. Table of Chinese herbal medicine containing Luteolin
Compound	Compound ID	Chinese herbal medicine's Latin	PMID
luteolin	125	Abri Herba	30667179
luteolin	125	Agrimoniae Herba	19294852
luteolin	125	Albiziae Flos	22223384
luteolin	125	Allii Bulbus	30053709
luteolin	125	Althaeae Flos	30687369
luteolin	125	Arctii Radix	19375261
luteolin	125	Artemisiae Annuae Herba	17084113
luteolin	125	Artemisiae Argyi Folium	21092751
luteolin	125	Asteris Radix et Rhizoma	26620425
luteolin	125	Atractylodis Rhizoma Alba	24893211
luteolin	125	Bistortae Rhizoma	12365607
luteolin	125	Breeae Herba	23042744
luteolin	125	Bruceae Fructus	28166749
luteolin	125	Buddlejae Flos	27603972
luteolin	125	Campsitis Flos	26408267
luteolin	125	Capsici Fructus	19090160
luteolin	125	Carotae Fructus	16093236
luteolin	125	Celosiae Semen	30989915
luteolin	125	Centellae Herba	32615389
luteolin	125	Chrysanthemi Indici Flos	16930915
luteolin	125	Chrysanthmi Flos	14586095
luteolin	125	Cichorii Radix	26389883
luteolin	125	Cirsii Herba	15997854
luteolin	125	Citri Sarcodactylis Fructus	31126496
luteolin	125	Clinopodii Herba	28840692
luteolin	125	Commelinae Herba	29659750
luteolin	125	Cuscutae Semen	31885656
luteolin	125	Dalbergiae Odoriferae Lignum	20235132
luteolin	125	Desmodii Herba	17944190
luteolin	125	Drynariae Rhizoma	30662789
luteolin	125	Ecliptae Herba	22902823
luteolin	125	Elsholtziae Herba	20575414
luteolin	125	Epimedii Herba	17608228
luteolin	125	Erigerontis Herba	17703480
luteolin	125	Eupatorii Lindleyani Herba	22792793
luteolin	125	Euphorbiae Hirtae Herba	23302529
luteolin	125	Fagopyri Dibotryis Rhizoma	29156573
luteolin	125	Forsythiae Fructus	28502906
luteolin	125	Galla Rhois	31408887
luteolin	125	Genkwae Flos	19645232
luteolin	125	Ginkgo Folium	17225453
luteolin	125	Ginkgonis Semen	24731329
luteolin	125	Glechomae Herba	20829126
luteolin	125	Granati Cortex	14732284
luteolin	125	Humuli Herba	29240230
luteolin	125	Hylotelephii Herba	31116450
luteolin	125	Hyperici Perforati Herba	15281249
luteolin	125	Inulae Flos	22919411
luteolin	125	Laggerae Herba	25335290
luteolin	125	Lagotidis Herba	28822158
luteolin	125	Lamiophlomis Herba	25459936
luteolin	125	Ligustri Fructus	28445407
luteolin	125	Lobeliae Chinensis Herba	18604839
luteolin	125	Lonicerae Flos	17561027
luteolin	125	Lonicerae Folium et Caulis	20222422
luteolin	125	Lonicerae Japonicae Flos	16779777
luteolin	125	Lophatheri Herba	31963759
luteolin	125	Lycopi Herba	25981288
luteolin	125	Lysimachiae Herba	23265468
luteolin	125	Lysionoti Herba	31499428
luteolin	125	Maydis Stigma	28758910
luteolin	125	Mel	29738446
luteolin	125	Melo Semen	30094840
luteolin	125	Mori Folium	23441618
luteolin	125	Mori Fructus	28464859
luteolin	125	Mori Ramulus	28464859
luteolin	125	Nelumbinis Plumula	29139271
luteolin	125	Nelumbinis Receptaculum	28644391
luteolin	125	Oroxyli Semen	24510210
luteolin	125	Patriniae Radix	16570799
luteolin	125	Perillae Folium	24308003
luteolin	125	Perillae Fructus	21046735
luteolin	125	Perillae Japonicae Semen	22953872
luteolin	125	Physalis Calyx seu Fructus	22413998
luteolin	125	Plantaginis Semen	27030316
luteolin	125	Pogostemonis Herba	24079240
luteolin	125	Polygoni Avicularis Herba	12365607
luteolin	125	Polygoni Orientalis Fructus	15810451
luteolin	125	Ponciri Fructus Immaturus	30083463
luteolin	125	Portulacae Herba	24888476
luteolin	125	Propolis	18485465
luteolin	125	Pseudostellariae Radix	17672341
luteolin	125	Puerariae Flos	23759517
luteolin	125	Quercus Cortex	25709710
luteolin	125	Rabdosiae Rubescentis Herba	28911685
luteolin	125	Rhodiolae Crenulatae Radix et Rhizoma	27194521
luteolin	125	Rhododendri Daurici Folium	15556501
luteolin	125	Saussureae Involucratae Herba	19921587
luteolin	125	Schizonepetae Spica	17048568
luteolin	125	Scutellariae Barbatae Herba	15081288
luteolin	125	Scutellariae Radix	28261954
luteolin	125	Sedi Herba	28152607
luteolin	125	Siegesbeckiae Herba	25631670
luteolin	125	Solani Nigri Herba	20681660
luteolin	125	Sophorae Radix	29727783
luteolin	125	Spirodelae Herba	21465598
luteolin	125	Syzygii Flos	27004114
luteolin	125	Taraxaci Herba	12502425
luteolin	125	Terminaliae Fructus	12127233
luteolin	125	Thymi Herba	15713039
luteolin	125	Trichosanthis Fructus	30763882
luteolin	125	Trichosanthis Pericarpium	25023212
luteolin	125	Trichosanthis Radix	30763882
luteolin	125	Trichosanthis Semen	30763882
luteolin	125	Trigonellae Semen	23993618
luteolin	125	Verbenae Herba	21220003
luteolin	125	Viticis Fructus	17474140
luteolin	125	Viticis Negundo Folium	25312138
luteolin	125	Zingiberis Rhizoma Recens	30979347
luteolin	125	Zizyphi Fructus	31629227
luteolin	125	Zosterae Herba	30804483
5,7,3',4'-tetrahydroxyflavone	125	Andrographis Herba	16711423
3',4',5,7-tetrahydroxyflavone	125	Cyperi Rhizoma	31123166
