# Supplementary material for: Global research landscape and multisystem health mechanisms of luteolin: a comprehensive bibliometric and network pharmacology study
Source: Front Nutr. 2026 Jan 28;13:1758832. doi: 10.3389/fnut.2026.1758832 (PMC12890652; doi:10.3389/fnut.2026.1758832)
Supplement: Supplementary file 1 [file Data_Sheet_1.ZIP › Supplementary table2.xlsx]

## Sheet: Sheet1
Supplementary table 2. The summary table for Luteolin related targets
NO.	Protein ID	Protein name	NO.	Protein ID	Protein name
1	ENSP00000323929	A2M	121	ENSP00000263056	MAP3K8
2	ENSP00000299698	A2ML1	122	ENSP00000215832	MAPK1
3	ENSP00000278618	AASDHPPT	123	ENSP00000263025	MAPK3
4	ENSP00000363868	ABCA1	124	ENSP00000264036	MCAM
5	ENSP00000269081	ABCA10	125	ENSP00000231790	MLH1
6	ENSP00000272895	ABCA12	126	ENSP00000348020	MLH3
7	ENSP00000411096	ABCA13	127	ENSP00000322788	MMP1
8	ENSP00000344155	ABCA2	128	ENSP00000361405	MMP9
9	ENSP00000301732	ABCA3	129	ENSP00000271373	MPC2
10	ENSP00000359245	ABCA4	130	ENSP00000318318	MPI
11	ENSP00000376443	ABCA5	131	ENSP00000420714	MRPS14
12	ENSP00000284425	ABCA6	132	ENSP00000353408	MSN
13	ENSP00000263094	ABCA7	133	ENSP00000296474	MST1R
14	ENSP00000342216	ABCA9	134	ENSP00000359859	MTG2
15	ENSP00000382342	ABCC1	135	ENSP00000371221	MTMR6
16	ENSP00000354995	ABCG1	136	ENSP00000180173	MTMR7
17	ENSP00000272286	ABCG8	137	ENSP00000363985	MTMR8
18	ENSP00000286657	ADAMTS3	138	ENSP00000354558	MTOR
19	ENSP00000356975	ADAMTS4	139	ENSP00000360576	NDOR1
20	ENSP00000355627	AGT	140	ENSP00000344666	NF2
21	ENSP00000285930	AKR1B1	141	ENSP00000380252	NFE2L2
22	ENSP00000352584	AKR1B10	142	ENSP00000327251	NOS2
23	ENSP00000389289	AKR1B15	143	ENSP00000297494	NOS3
24	ENSP00000370254	AKR1C1	144	ENSP00000263317	NOX4
25	ENSP00000370129	AKR1C2	145	ENSP00000246672	NR1D1
26	ENSP00000369927	AKR1C3	146	ENSP00000327213	NRIP1
27	ENSP00000242375	AKR1D1	147	ENSP00000281081	NUBPL
28	ENSP00000298375	AKR1E2	148	ENSP00000365160	NUDT11
29	ENSP00000386284	ALAD	149	ENSP00000376349	NUDT14
30	ENSP00000363512	ALOX5	150	ENSP00000419628	NUDT5
31	ENSP00000290299	ATP5PO	151	ENSP00000268533	NUDT7
32	ENSP00000293288	BAX	152	ENSP00000355759	PARP1
33	ENSP00000270233	BCAM	153	ENSP00000319814	PCK1
34	ENSP00000264381	BCHE	154	ENSP00000216780	PCK2
35	ENSP00000245907	C3	155	ENSP00000325120	PGR
36	ENSP00000396688	C4A	156	ENSP00000320171	PKM
37	ENSP00000415941	C4B	157	ENSP00000300093	PLK1
38	ENSP00000223642	C5	158	ENSP00000406490	PMS1
39	ENSP00000311032	CASP3	159	ENSP00000265849	PMS2
40	ENSP00000358327	CASP7	160	ENSP00000419970	POR
41	ENSP00000330237	CASP9	161	ENSP00000287820	PPARG
42	ENSP00000241052	CAT	162	ENSP00000343190	PPCDC
43	ENSP00000303525	CBR4	163	ENSP00000361642	PPCS
44	ENSP00000256442	CCNB1	164	ENSP00000349577	PRODH
45	ENSP00000009530	CD74	165	ENSP00000301175	PRODH2
46	ENSP00000303706	CDC25A	166	ENSP00000301258	PSCA
47	ENSP00000261769	CDH1	167	ENSP00000309474	PSMD1
48	ENSP00000378699	CDK1	168	ENSP00000356438	PTGS2
49	ENSP00000266970	CDK2	169	ENSP00000341189	PTK2
50	ENSP00000257904	CDK4	170	ENSP00000280362	PTS
51	ENSP00000228872	CDKN1B	171	ENSP00000343081	PUS7L
52	ENSP00000262662	CDKN2C	172	ENSP00000435412	RPS6KA1
53	ENSP00000319052	CETN1	173	ENSP00000368884	RPS6KA3
54	ENSP00000359300	CETN2	174	ENSP00000307272	RPTOR
55	ENSP00000245816	CLPP	175	ENSP00000364649	SDHB
56	ENSP00000333946	COQ6	176	ENSP00000261994	SERPINA10
57	ENSP00000238112	CPSF3	177	ENSP00000335024	SERPINA11
58	ENSP00000340943	CRHR2	178	ENSP00000342109	SERPINA12
59	ENSP00000296871	CSF2	179	ENSP00000333203	SERPINA5
60	ENSP00000217244	CSNK2A1	180	ENSP00000342850	SERPINA6
61	ENSP00000262506	CSNK2A2	181	ENSP00000329374	SERPINA7
62	ENSP00000306512	CXCL8	182	ENSP00000337133	SERPINA9
63	ENSP00000259371	DAB2IP	183	ENSP00000370115	SERPINB1
64	ENSP00000373715	DCP2	184	ENSP00000238508	SERPINB10
65	ENSP00000398124	E2F5	185	ENSP00000283752	SERPINB3
66	ENSP00000358045	ECM1	186	ENSP00000343445	SERPINB4
67	ENSP00000275493	EGFR	187	ENSP00000372221	SERPINB5
68	ENSP00000239938	EGR1	188	ENSP00000331368	SERPINB8
69	ENSP00000222139	EPOR	189	ENSP00000370074	SERPINB9
70	ENSP00000269571	ERBB2	190	ENSP00000356671	SERPINC1
71	ENSP00000267101	ERBB3	191	ENSP00000215727	SERPIND1
72	ENSP00000342235	ERBB4	192	ENSP00000223095	SERPINE1
73	ENSP00000343925	ESR2	193	ENSP00000415786	SERPINE2
74	ENSP00000346173	ETFB	194	ENSP00000428316	SERPINE3
75	ENSP00000320147	EZH2	195	ENSP00000254722	SERPINF1
76	ENSP00000338934	EZR	196	ENSP00000321853	SERPINF2
77	ENSP00000241453	FLT3	197	ENSP00000278407	SERPING1
78	ENSP00000346839	FN1	198	ENSP00000295777	SERPINI1
79	ENSP00000306245	FOS	199	ENSP00000340989	SFN
80	ENSP00000245919	FOSB	200	ENSP00000264382	SI
81	ENSP00000368880	FOXO1	201	ENSP00000302851	SLC23A1
82	ENSP00000350032	FRMD4A	202	ENSP00000406546	SLC23A3
83	ENSP00000381549	FRMD4B	203	ENSP00000262418	SLC4A1
84	ENSP00000262995	GAB1	204	ENSP00000393066	SLC4A10
85	ENSP00000383431	GAB4	205	ENSP00000369399	SLC4A11
86	ENSP00000215631	GADD45B	206	ENSP00000273063	SLC4A3
87	ENSP00000359258	GCLM	207	ENSP00000393557	SLC4A4
88	ENSP00000275732	GIGYF1	208	ENSP00000405812	SLC4A8
89	ENSP00000387170	GIGYF2	209	ENSP00000219833	SLC6A2
90	ENSP00000374265	GPX2	210	ENSP00000270349	SLC6A3
91	ENSP00000324806	GSK3B	211	ENSP00000261707	SLC6A4
92	ENSP00000221130	GSR	212	ENSP00000305769	SMAD1
93	ENSP00000222511	GTPBP10	213	ENSP00000262160	SMAD2
94	ENSP00000254810	H3-3B	214	ENSP00000332973	SMAD3
95	ENSP00000347168	H4C11	215	ENSP00000441954	SMAD5
96	ENSP00000366974	H4C2	216	ENSP00000369154	SMAD9
97	ENSP00000367034	H4C3	217	ENSP00000265896	SQLE
98	ENSP00000394107	H7C0C1_HUMAN	218	ENSP00000264657	STAT3
99	ENSP00000267845	HDC	219	ENSP00000360944	STIL
100	ENSP00000232424	HES1	220	ENSP00000329967	TBK1
101	ENSP00000393198	HES4	221	ENSP00000363089	TLR4
102	ENSP00000216117	HMOX1	222	ENSP00000398698	TNF
103	ENSP00000386207	HMSD	223	ENSP00000276431	TNFRSF10B
104	ENSP00000363794	HSD17B8	224	ENSP00000360689	TNKS2
105	ENSP00000335153	HSP90AA1	225	ENSP00000354522	TOP1
106	ENSP00000340019	HSPD1	226	ENSP00000328835	TOP1MT
107	ENSP00000233893	HSPE1	227	ENSP00000269305	TP53
108	ENSP00000391826	IGF2	228	ENSP00000238721	TP53I3
109	ENSP00000263341	IL1B	229	ENSP00000264731	TP63
110	ENSP00000231449	IL4	230	ENSP00000367545	TP73
111	ENSP00000304895	IRS1	231	ENSP00000237014	TTR
112	ENSP00000360266	JUN	232	ENSP00000263321	TYR
113	ENSP00000303315	JUNB	233	ENSP00000352645	TYW1
114	ENSP00000252818	JUND	234	ENSP00000273610	UCN2
115	ENSP00000325448	KARS1	235	ENSP00000418532	UGT1A3
116	ENSP00000347409	KEL	236	ENSP00000359073	VAV3
117	ENSP00000355517	KMO	237	ENSP00000216639	VRK1
118	ENSP00000252999	LAMA5	238	ENSP00000368727	XDH
119	ENSP00000403495	LTA	239	ENSP00000417677	ZBTB8OS
120	ENSP00000340684	MAOA
